# Supplementary material for: Long-term Fertilization Structures Bacterial and Archaeal Communities along Soil Depth Gradient in a Paddy Soil
Source: Front Microbiol. 2017 Aug 15;8:1516. doi: 10.3389/fmicb.2017.01516 (PMC5559540; doi:10.3389/fmicb.2017.01516)
Supplement: Supplementary file 3 [file Data_Sheet_3.xlsx]

## Sheet: Sheet1
ModuleID	OTUID	TaxaName	NPK_vs_CK	NPKM_vs_CK
1	denovo175450	k_Archaea;p_Thaumarchaeota;c_Nitrososphaerales;o_Nitrososphaerales;f_Nitrososphaeraceae;g_Nitrososphaera	0	1.18145
1	denovo8772	k_Bacteria;p_ ;c_ ;o_ ;f_ ;g_	0	-1.734
1	denovo42741	k_Bacteria;p_Acidobacteria;c_Acidobacteria_Gp21;o_Gp21;f_Gp21;g_Gp21	0	-1.17718
1	denovo71212	k_Bacteria;p_Acidobacteria;c_Acidobacteria_Gp10;o_Gp10;f_Gp10;g_Gp10	0	-3.40987
1	denovo74733	k_Bacteria;p_Acidobacteria;c_Acidobacteria_Gp21;o_Gp21;f_Gp21;g_Gp21	0	-1.1918
1	denovo108322	k_Bacteria;p_Proteobacteria;c_Betaproteobacteria;o_Burkholderiales;f_Comamonadaceae;g_Hydrogenophaga	0	1.67391
1	denovo127168	k_Bacteria;p_Verrucomicrobia;c_Subdivision3;o_Subdivision3_genera_incertae_sedis;f_Subdivision3_genera_incertae_sedis;g_Subdivision3_genera_incertae_sedis	-1.49024	-1.83579
2	denovo13963	k_Bacteria;p_Acidobacteria;c_Acidobacteria_Gp6;o_Gp6;f_Gp6;g_Gp6	0	1.06686
2	denovo24251	k_Bacteria;p_Acidobacteria;c_Acidobacteria_Gp6;o_Gp6;f_Gp6;g_Gp6	0	1.71374
2	denovo55210	k_Bacteria;p_Proteobacteria;c_ ;o_ ;f_ ;g_	0	-1.94639
2	denovo69958	k_Unclassified;p_Unclassified;c_Unclassified;o_Unclassified;f_Unclassified;g_Unclassified	0	2.70233
3	denovo26438	k_Bacteria;p_Proteobacteria;c_Betaproteobacteria;o_Rhodocyclales;f_Rhodocyclaceae;g_Dechloromonas	0	1.04159
3	denovo33796	k_Bacteria;p_ ;c_ ;o_ ;f_ ;g_	0	-3.10521
3	denovo49349	k_Bacteria;p_ ;c_ ;o_ ;f_ ;g_	0	-3.02433
3	denovo67285	k_Bacteria;p_Proteobacteria;c_Betaproteobacteria;o_Hydrogenophilales;f_Hydrogenophilaceae;g_Thiobacillus	0	1.29072
3	denovo122562	k_Bacteria;p_ ;c_ ;o_ ;f_ ;g_	0	-2.00607
3	denovo141735	k_Bacteria;p_Proteobacteria;c_ ;o_ ;f_ ;g_	0	-2.86707
3	denovo158516	k_Bacteria;p_Nitrospirae;c_Nitrospira;o_Nitrospirales;f_Nitrospiraceae;g_Nitrospira	0	3.19272
4	denovo35531	k_Bacteria;p_Spirochaetes;c_Spirochaetia;o_Spirochaetales;f_Spirochaetaceae;g_Treponema	0	1.89721
4	denovo62347	k_Bacteria;p_Acidobacteria;c_Acidobacteria_Gp4;o_Gp4;f_Gp4;g_Gp4	0	-1.63715
4	denovo70221	k_Bacteria;p_Proteobacteria;c_Epsilonproteobacteria;o_Campylobacterales;f_Helicobacteraceae;g_Sulfuricurvum	0	2.17829
4	denovo82630	k_Bacteria;p_ ;c_ ;o_ ;f_ ;g_	0	2.98224
4	denovo126772	k_Bacteria;p_Bacteroidetes;c_ ;o_ ;f_ ;g_	0	1.21973
