# Supplementary material for: Long-term Fertilization Structures Bacterial and Archaeal Communities along Soil Depth Gradient in a Paddy Soil
Source: Front Microbiol. 2017 Aug 15;8:1516. doi: 10.3389/fmicb.2017.01516 (PMC5559540; doi:10.3389/fmicb.2017.01516)
Supplement: Supplementary file 4 [file Data_Sheet_4.xlsx]

## Sheet: Sheet1
ModuleID	OTUID	TaxaName	NPK_vs_CK	NPKM_vs_CK
1	denovo3856	k_Bacteria;p_Chloroflexi;c_Anaerolineae;o_Anaerolineales;f_Anaerolineaceae;g_	0	1.58773
1	denovo32290	k_Bacteria;p_Chloroflexi;c_ ;o_ ;f_ ;g_	0	1.96423
1	denovo36165	k_Bacteria;p_Proteobacteria;c_Betaproteobacteria;o_ ;f_ ;g_	0	-1.22198
1	denovo54488	k_Bacteria;p_Proteobacteria;c_Gammaproteobacteria;o_Xanthomonadales;f_Xanthomonadaceae;g_	0	-1.67805
1	denovo66867	k_Bacteria;p_Chloroflexi;c_Anaerolineae;o_Anaerolineales;f_Anaerolineaceae;g_	0	1.16855
1	denovo70643	k_Bacteria;p_ ;c_ ;o_ ;f_ ;g_	0	1.62604
1	denovo78784	k_Bacteria;p_ ;c_ ;o_ ;f_ ;g_	0	1.20238
1	denovo82337	k_Bacteria;p_ ;c_ ;o_ ;f_ ;g_	0	-1.57637
1	denovo82822	k_Bacteria;p_Chloroflexi;c_Anaerolineae;o_Anaerolineales;f_Anaerolineaceae;g_	0	1.64619
1	denovo91714	k_Bacteria;p_Proteobacteria;c_Alphaproteobacteria;o_Sphingomonadales;f_Sphingomonadaceae;g_	0	-1.03203
1	denovo94612	k_Bacteria;p_Chloroflexi;c_ ;o_ ;f_ ;g_	0	2.12828
1	denovo95881	k_Bacteria;p_Proteobacteria;c_Deltaproteobacteria;o_Myxococcales;f_ ;g_	0	-1.57441
1	denovo97804	k_Bacteria;p_Chloroflexi;c_ ;o_ ;f_ ;g_	0	1.33204
1	denovo108423	k_Bacteria;p_Chloroflexi;c_Anaerolineae;o_Anaerolineales;f_Anaerolineaceae;g_	0	1.15083
1	denovo113087	k_Bacteria;p_Chloroflexi;c_Anaerolineae;o_Anaerolineales;f_Anaerolineaceae;g_	0	1.32359
1	denovo131015	k_Bacteria;p_Chloroflexi;c_ ;o_ ;f_ ;g_	0	1.35503
1	denovo138111	k_Bacteria;p_Chloroflexi;c_Anaerolineae;o_Anaerolineales;f_Anaerolineaceae;g_Leptolinea	0	1.42026
1	denovo147476	k_Bacteria;p_Acidobacteria;c_Acidobacteria_Gp6;o_Gp6;f_Gp6;g_Gp6	0	1.72925
1	denovo163619	k_Bacteria;p_Chloroflexi;c_Anaerolineae;o_Anaerolineales;f_Anaerolineaceae;g_	0	1.81823
1	denovo164969	k_Bacteria;p_Chloroflexi;c_ ;o_ ;f_ ;g_	0	1.25507
1	denovo172480	k_Bacteria;p_Chloroflexi;c_Anaerolineae;o_Anaerolineales;f_Anaerolineaceae;g_Bellilinea	0	1.03354
1	denovo172681	k_Bacteria;p_ ;c_ ;o_ ;f_ ;g_	0	1.60179
2	denovo5237	k_Bacteria;p_Acidobacteria;c_Acidobacteria_Gp1;o_ ;f_ ;g_	0	-1.75396
2	denovo24446	k_Bacteria;p_Acidobacteria;c_Acidobacteria_Gp4;o_Gp4;f_Gp4;g_Gp4	0	-1.188
2	denovo35568	k_Bacteria;p_Proteobacteria;c_Betaproteobacteria;o_ ;f_ ;g_	0	-1.07352
2	denovo40653	k_Bacteria;p_Chloroflexi;c_Anaerolineae;o_Anaerolineales;f_Anaerolineaceae;g_	0	1.35133
2	denovo59796	k_Bacteria;p_Verrucomicrobia;c_Subdivision3;o_Subdivision3_genera_incertae_sedis;f_Subdivision3_genera_incertae_sedis;g_Subdivision3_genera_incertae_sedis	0	-1.03308
2	denovo69765	k_Bacteria;p_Proteobacteria;c_Betaproteobacteria;o_ ;f_ ;g_	0	-1.73772
2	denovo73923	k_Bacteria;p_Bacteroidetes;c_Sphingobacteriia;o_Sphingobacteriales;f_Chitinophagaceae;g_	0	-1.15599
2	denovo127283	k_Bacteria;p_Proteobacteria;c_Gammaproteobacteria;o_Xanthomonadales;f_Sinobacteraceae;g_Steroidobacter	0	-1.20631
2	denovo144698	k_Bacteria;p_Bacteroidetes;c_Sphingobacteriia;o_Sphingobacteriales;f_Chitinophagaceae;g_	0	-1.08468
2	denovo160819	k_Bacteria;p_ ;c_ ;o_ ;f_ ;g_	0	-1.16376
2	denovo162405	k_Bacteria;p_Chloroflexi;c_Anaerolineae;o_Anaerolineales;f_Anaerolineaceae;g_	0	2.25795
2	denovo176365	k_Bacteria;p_Acidobacteria;c_Acidobacteria_Gp10;o_Gp10;f_Gp10;g_Gp10	0	-2.39852
3	denovo9491	k_Bacteria;p_Acidobacteria;c_Acidobacteria_Gp22;o_Gp22;f_Gp22;g_Gp22	1.43742	0
3	denovo20875	k_Bacteria;p_Verrucomicrobia;c_Subdivision3;o_Subdivision3_genera_incertae_sedis;f_Subdivision3_genera_incertae_sedis;g_Subdivision3_genera_incertae_sedis	1.43742	1.03259
3	denovo45717	k_Bacteria;p_ ;c_ ;o_ ;f_ ;g_	1.19304	1.03259
3	denovo56552	k_Bacteria;p_ ;c_ ;o_ ;f_ ;g_	1.19304	1.06944
3	denovo72415	k_Bacteria;p_ ;c_ ;o_ ;f_ ;g_	-3.20013	1.06944
3	denovo125875	k_Bacteria;p_Proteobacteria;c_Deltaproteobacteria;o_Myxococcales;f_ ;g_	1.16117	1.06944
3	denovo127168	k_Bacteria;p_Verrucomicrobia;c_Subdivision3;o_Subdivision3_genera_incertae_sedis;f_Subdivision3_genera_incertae_sedis;g_Subdivision3_genera_incertae_sedis	1.31188	1.06944
3	denovo162168	k_Bacteria;p_ ;c_ ;o_ ;f_ ;g_	1.49196	1.06944
4	denovo14836	k_Bacteria;p_Proteobacteria;c_Gammaproteobacteria;o_ ;f_ ;g_	0	-2.04943
4	denovo18328	k_Bacteria;p_Proteobacteria;c_Alphaproteobacteria;o_Sphingomonadales;f_Sphingomonadaceae;g_	0	-1.46943
4	denovo24028	k_Bacteria;p_Proteobacteria;c_Alphaproteobacteria;o_ ;f_ ;g_	0	-1.16069
4	denovo24821	k_Bacteria;p_Proteobacteria;c_Betaproteobacteria;o_ ;f_ ;g_	0	-1.29036
4	denovo24986	k_Bacteria;p_Proteobacteria;c_Betaproteobacteria;o_Gallionellales;f_Gallionellaceae;g_Sideroxydans	0	-1.63008
4	denovo45192	k_Bacteria;p_ ;c_ ;o_ ;f_ ;g_	-1.06985	-1.63008
4	denovo57673	k_Bacteria;p_ ;c_ ;o_ ;f_ ;g_	-1.06985	-1.61898
4	denovo60627	k_Bacteria;p_Acidobacteria;c_ ;o_ ;f_ ;g_	-1.06985	-1.59486
4	denovo73934	k_Bacteria;p_Acidobacteria;c_Acidobacteria_Gp3;o_Gp3;f_Gp3;g_Gp3	-1.06985	-1.19772
4	denovo78436	k_Bacteria;p_Acidobacteria;c_Acidobacteria_Gp3;o_ ;f_ ;g_	-1.06985	-1.31444
4	denovo85589	k_Bacteria;p_ ;c_ ;o_ ;f_ ;g_	-1.06985	1.61872
4	denovo87937	k_Bacteria;p_Bacteroidetes;c_ ;o_ ;f_ ;g_	-1.06985	-1.33805
4	denovo88359	k_Bacteria;p_ ;c_ ;o_ ;f_ ;g_	-1.06985	-1.84766
4	denovo104900	k_Bacteria;p_ ;c_ ;o_ ;f_ ;g_	-1.06985	-1.96119
4	denovo107203	k_Bacteria;p_ ;c_ ;o_ ;f_ ;g_	-1.06985	-1.86126
4	denovo110576	k_Bacteria;p_Proteobacteria;c_Deltaproteobacteria;o_Myxococcales;f_Cystobacteraceae;g_	-1.06985	-1.30321
4	denovo113474	k_Bacteria;p_Acidobacteria;c_Acidobacteria_Gp3;o_ ;f_ ;g_	-1.06985	-1.72825
4	denovo121452	k_Bacteria;p_Proteobacteria;c_Deltaproteobacteria;o_Desulfuromonadales;f_ ;g_	-1.06985	-1.63419
4	denovo125754	k_Bacteria;p_Acidobacteria;c_Acidobacteria_Gp3;o_Gp3;f_Gp3;g_Gp3	-1.06985	-1.34536
4	denovo127006	k_Bacteria;p_Proteobacteria;c_ ;o_ ;f_ ;g_	-1.06985	-1.03159
4	denovo133306	k_Bacteria;p_Proteobacteria;c_Gammaproteobacteria;o_ ;f_ ;g_	-1.06985	-1.40873
4	denovo135628	k_Bacteria;p_Proteobacteria;c_Alphaproteobacteria;o_Caulobacterales;f_Caulobacteraceae;g_Phenylobacterium	-1.06985	-1.61259
4	denovo138589	k_Bacteria;p_Verrucomicrobia;c_Subdivision3;o_Subdivision3_genera_incertae_sedis;f_Subdivision3_genera_incertae_sedis;g_Subdivision3_genera_incertae_sedis	-1.06985	-1.62542
4	denovo160545	k_Bacteria;p_Acidobacteria;c_Acidobacteria_Gp3;o_ ;f_ ;g_	-1.06985	-1.50057
4	denovo160593	k_Bacteria;p_ ;c_ ;o_ ;f_ ;g_	-1.06985	1.87619
4	denovo164060	k_Bacteria;p_Acidobacteria;c_Acidobacteria_Gp3;o_Gp3;f_Gp3;g_Gp3	-1.06985	-1.18421
4	denovo164099	k_Bacteria;p_Proteobacteria;c_Betaproteobacteria;o_Rhodocyclales;f_Rhodocyclaceae;g_	-1.06985	-1.26358
4	denovo165981	k_Bacteria;p_Acidobacteria;c_Acidobacteria_Gp3;o_Gp3;f_Gp3;g_Gp3	-1.06985	-1.87094
4	denovo167777	k_Bacteria;p_Acidobacteria;c_ ;o_ ;f_ ;g_	-1.06985	-1.44391
4	denovo167810	k_Bacteria;p_Proteobacteria;c_Betaproteobacteria;o_ ;f_ ;g_	-1.06985	-1.13984
5	denovo50724	k_Bacteria;p_Acidobacteria;c_Holophagae;o_Holophagales;f_Holophagaceae;g_	0	-1.97257
5	denovo93200	k_Bacteria;p_Actinobacteria;c_Actinobacteria;o_Actinomycetales;f_Micromonosporaceae;g_	-2.3292	-2.79824
5	denovo139809	k_Bacteria;p_ ;c_ ;o_ ;f_ ;g_	-1.37843	-2.79824
5	denovo176535	k_Bacteria;p_Actinobacteria;c_Actinobacteria;o_Actinomycetales;f_Micromonosporaceae;g_	-2.1923	-2.14506
